# Supplementary material for: Cardiologist-Directed Sedation Management in Patients Undergoing Transvenous Lead Extraction: A Single-Centre Retrospective Analysis
Source: J Clin Med. 2023 Jul 26;12(15):4900. doi: 10.3390/jcm12154900 (PMC10420171; doi:10.3390/jcm12154900)
Supplement: Supplementary file 1 [file jcm-12-04900-s001.zip]

Archive with 1 entries (1 files):
- jcm-2432021-supplementary.pdf
